# Supplementary material for: Effects of Dermatan Sulfate from Marine Invertebrate Styela plicata in the Wound Healing Pathway: A Natural Resource Applied to Regenerative Therapy
Source: Mar Drugs. 2022 Oct 28;20(11):676. doi: 10.3390/md20110676 (PMC9693086; doi:10.3390/md20110676)
Supplement: Supplementary file 1 [file marinedrugs-20-00676-s001.zip]

Archive with 1 entries (1 files):
- marinedrugs-1921068-supplementary.pdf
